# Supplementary material for: Reduced Activity of Soluble Fibroblast Activation Protein (sFAP) Represents a Biomarker of Aggressive Disease in Lymphoid Malignancies
Source: Int J Mol Sci. 2025 Nov 21;26(23):11248. doi: 10.3390/ijms262311248 (PMC12692083; doi:10.3390/ijms262311248)
Supplement: Supplementary file 1 [file ijms-26-11248-s001.zip]

Archive with 1 entries (1 files):
- ijms-3873056-supplementary.pdf
